# Supplementary material for: Stature and mitigation systems affect the risk of leg injury in vehicles attacked under the body by explosive devices
Source: Front Bioeng Biotechnol. 2023 Feb 3;11:918013. doi: 10.3389/fbioe.2023.918013 (PMC9937159; doi:10.3389/fbioe.2023.918013)
Supplement: Supplementary file 3 [file Table1.xlsx]

## Sheet: Table S1
			Baseline			combat boot			combat boot & floor mat			shorter stature			taller stature
#	vmax (m/s)	TTP (ms)	Fmax (N)	% risk minor	% risk major	Fmax (N)	% risk minor	% risk major	Fmax (N)	% risk minor	% risk major	Fmax (N)	% risk minor	% risk major	Fmax (N)	% risk minor	% risk major
1	5	1.5	6910	16.9859	1.99449	6061	11	1	5971	10	1	7554	23	3	5956	10	1
2		3.5	7814.16	26.202	4.19889	6698	15	2	5903	10	1	7668	24	4	5777	9	1
3		5	7624.48	23.8532	3.6498	7027	18	2	5725	9	1	6841	16	2	5555	8	1
4		7	7746.52	25.3644	4.00308	6729	16	2	5245	7	1	7278	20	3	5112	6	1
5		9	7670.18	24.4191	3.7821	6558	14	1	5144	6	1	7177	19	3	4878	5	1
6	11.25	1.5	12960	89.8082	61.7907	9892	53	16	10327	60	20	10879	68	28	9873	53	16
7		3.5	13223.7	91.3162	66.5626	10035	55	17	9491	48	13	11221	72	33	9437	47	12
8		5	13013.7	90.2287	62.7624	10084	56	18	9315	45	11	10512	62	23	9000	41	9
9		7	13919.1	94.766	77.6512	10669	65	24	9123	43	10	10228	58	19	9000	41	9
10		9	13020.4	90.2634	62.8838	10665	65	24	8905	40	9	10146	57	18	8920	40	9
11	17.5	1.5	15420	98.7852	94.5108	11990	81	45	12683	87	57	14198	96	82	12433	85	52
12		3.5	15595.8	100	95.339	12163	82	48	11103	70	31	13096	91	64	10081	56	17
13		5	16334.6	100	98.3218	12688	87	57	9984	55	17	12834	89	60	10013	55	17
14		7	15891.1	100	96.7178	12490	86	54	9883	53	16	11257	72	33	10013	55	17
15		9	16309.1	100	98.2896	12717	88	57	9677	50	14	13039	90	63	9582	49	14
		TTP: time to peak		minor or major calcaneal injury
